# Supplementary material for: Community-level physiological profiling analyses show potential to identify the copiotrophic bacteria present in soil environments
Source: PLoS One. 2017 Feb 7;12(2):e0171638. doi: 10.1371/journal.pone.0171638 (PMC5295708; doi:10.1371/journal.pone.0171638)
Supplement: S3 Table — (XLSX) [file pone.0171638.s003.xlsx]

## Sheet: Sheet1
Table S3. Relative abundance of bacterial OTUs from the Picea abies forest after incubation for 7 days with various C substrates. Data are displayed as ‰, L - litter, S - soil.
	L1	L2	L3	L1	L2	L3	L1	L2	L3	L1	L2	L3	L1	L2	L3	L1	L2	L3	L1	L2	L3	L1	L2	L3	L1	L2	L3	L1	L2	L3	L1	L2	L3	L1	L2	L3	L1	L2	L3	L1	L2	L3	L1	L2	L3	L1	L2	L3	L1
	NADGalacto	NADGalacto	NADGalacto	NADGluco	NADGluco	NADGluco	L-Arabino	L-Arabino	L-Arabino	D-Cellobio	D-Cellobio	D-Cellobio	D-Fructose	D-Fructose	D-Fructose	D-Galactose	D-Galactose	D-Galactose	D-Glucose	D-Glucose	D-Glucose	D-Mannose	D-Mannose	D-Mannose	D-Trehalose	D-Trehalose	D-Trehalose	Acetic Acid	Acetic Acid	Acetic Acid	Citric Acid	Citric Acid	Citric Acid	Formic Acid	Formic Acid	Formic Acid	D-Galacturonic Acid	D-Galacturonic Acid	D-Galacturonic Acid	D-Glucuronic Acid	D-Glucuronic Acid	D-Glucuronic Acid	Malonic Acid	Malonic Acid	Malonic Acid	Keto Butiric Acid	Keto Butiric Acid	Keto Butiric Acid	Succinic Acid
otu_0	458.24	415.661	383.553	470.586	541.355	424.991	613.35	473.066	393.991	287.352	131.802	163.999	306.079	261.529	255.962	684.591	306.245	377.717	366.569	282.638	372.815	314.063	386.921	230.153	468.244	378.474	364.358	606.678	729.836	467.12	507.097	680.491	371.406	412.091	683.116	317.292	519.811	217.457	361.38	868.301	525.535	398.279	34.7391	71.5665	302.857	758.569	652.448	325.375	606.313
otu_1	439.321	456.652	138.924	335.899	287.819	91.6318	183.157	374.754	130.22	593.744	749.344	301.779	574.76	676.328	202.887	97.6857	547.187	159.835	546.585	680.218	108.991	510.614	330.608	255.987	363.956	450.621	118.901	110.12	118.8	12.9459	183.326	226.103	10.9307	178.75	93.0443	15.1076	357.851	644.954	67.3093	82.4778	205.117	77.7885	8.38615	3.33373	2.27835	59.3294	189.316	15.2902	198.075
otu_3	5.00966	5.39768	0.0948872	9.61461	4.251	0.423508	4.77468	3.81071	0.160107	6.4821	1.95968	0.314175	3.66595	2.19852	0.143799	5.36025	5.78549	0	2.66896	4.51271	0.0474247	3.73231	7.51046	0.386793	4.41925	6.90592	0.0433512	13.1385	4.43939	0.705794	9.19175	6.56	0.173004	57.5129	60.9679	1.10224	4.05084	5.13562	0.22677	1.55466	8.64944	0.104223	687.583	717.595	15.5462	6.46819	15.4838	1.03409	18.3251
otu_23	0.238555	6.53052	3.89038	3.06553	9.5484	4.02333	1.12345	4.03487	2.88192	1.00693	8.58526	3.39309	0.563993	3.05881	1.43799	1.86985	5.35694	2.41279	1.13229	2.37511	2.08669	2.13275	5.89056	10.7197	0.81838	7.49365	0.34681	3.34158	11.1388	5.48029	2.71756	19.437	2.16255	8.13988	11.5867	9.07227	0	2.75123	2.2677	0.222095	7.16282	3.54359	1.79996	4.82514	4.62078	0.829255	20.3268	11.6183	1.08708
otu_10	0.2147	0.0799656	3.24514	0.278684	0.3924	5.84441	0.224691	1.9726	22.2228	0.604157	0.111982	1.43264	0.253797	0.114706	3.96884	0.149588	0.128567	15.8615	0.291159	0.665031	35.3978	0.365614	0.618509	6.89597	0.0982056	0.352643	9.15578	0.182268	0	1.69391	0.287742	0.583111	4.56732	0.880708	0.579333	2.89973	0	0.550245	9.8418	0	0.486531	42.3981	0	0	21.005	0.0995106	1.3915	1.97086	0.279536
otu_12	0	0	11.0242	0.10134	0.0713454	12.7052	0	0	17.408	0.274617	0	5.55232	0	0	12.236	0	0	10.5857	0	0	9.15729	0	0	10.5489	0.178556	0	12.4379	0	0	13.5875	0.0871944	0	13.919	0	0	6.1972	0	0	13.8948	0	0.0737168	14.7239	0	0.105276	1.62332	0	0.223235	8.99164	0
otu_25	0.357833	0	11.2441	0.139342	1.7658	10.7995	0	0	1.12075	0	0	0.942524	4.65294	0	0.862792	0	9.64249	1.10149	0	2.1376	5.54869	0	1.10448	4.30998	0	0	1.43059	0.455669	0	6.85036	3.1172	0	4.15211	2.00161	5.58642	20.6034	0.528371	0	10.6582	0	3.64898	2.81403	0	0.289508	68.0194	0.248776	8.59454	7.48197	0
otu_35	8.23015	0	17.0797	22.8521	0	16.8345	71.3393	0	25.9373	7.92956	0	6.03215	25.8027	0	8.05273	24.6821	0	13.5326	19.4106	0	10.8128	29.2491	0	20.5553	0	0	8.06333	41.0103	0	4.23477	51.3139	0	16.6084	38.8312	0	8.39397	8.9823	0	4.76216	0	0	6.2534	5.84985	0	5.40396	29.8532	0	14.234	15.8404
otu_34	0.715665	0.799656	1.99263	3.6229	0.7848	0.952894	2.24691	1.34496	0.960641	1.13279	0.559908	1.50804	1.69198	0	0.575195	4.11368	0	0	0.970531	0.475022	0	0.914036	1.32538	3.97844	2.94617	0.440803	0.260107	20.0495	6.29586	2.24194	7.19354	2.42963	1.29753	13.6109	8.68999	3.81544	4.22697	0	0.907078	0	2.8381	0.62534	8.54979	2.31607	1.64468	1.99021	2.45558	2.18985	9.78375
otu_9	0	0	13.8535	0	0.1308	29.3279	0	0	7.15144	0	0	55.1691	0	0	60.5872	0	0	10.8051	0	0	14.7017	0	0	12.8194	0	0	15.3463	0	0	3.48746	0	0	13.8404	0	0	16.4488	0.176124	0	10.2802	0	0	17.718	0	0	10.9646	0	0	20.8644	0
otu_55	2.86266	1.99914	1.13865	3.06553	5.1012	1.90579	4.21295	0.448319	0.640427	1.88799	2.23963	0.754019	3.38396	1.14706	0	5.60956	0.642833	0.629423	2.42633	0.475022	0.284548	3.19913	2.65075	1.98922	1.47308	0.881606	0.520215	10.9361	8.71735	1.49462	11.0301	3.88741	1.03803	8.40676	14.0695	1.78054	4.22697	1.65074	0.680309	0	2.43265	0.31267	9.44976	3.4741	0.93982	3.98042	12.6872	1.27741	6.05661
otu_7	0	0	55.6514	0.139342	0	43.9919	0	0	41.948	0	0	24.8826	0	0	74.3439	0	0	52.2421	0	0	93.0473	0	0	53.3774	0	0	35.5047	0	0	227.556	0	0	100.299	0	0	208.705	0	0	24.9447	0	0	44.7118	0	0	101.97	0	0	403.479	0
otu_20	0.376666	1.05218	2.84662	2.34681	0.413053	1.00305	0.886937	0.471915	0.842667	0.198736	0	1.78583	0.667886	1.20743	0	4.52701	1.015	0	0.766208	0	0.299525	0.962143	1.62765	2.79189	1.29218	0.232002	0	7.19478	1.52936	3.27768	6.05772	1.023	0.956077	12.2204	1.08897	1.47263	0.55618	0.289603	0.47741	0.350676	2.3473	0.987379	5.68407	0.914237	1.36027	2.35683	5.60045	2.3051	5.14934
otu_2	0.137628	0.05126	100.872	0.0714575	0.0503077	69.2273	10.4064	0.0574768	125.212	0.19364	0	208.322	0	0.0735292	142.84	0	0	112.852	0.124427	0.182701	57.5299	0.058592	0.11328	190.974	0.0629523	0.0565132	86.0689	0.0584192	0	11.9762	0.122967	0	22.2909	0	0	9.5549	0.13548	0.0705443	58.3496	0.085421	0.10396	81.8153	0	0.0742329	2.40979	0	0	13.3824	0.0597298
otu_11	1.87862	70.4697	0.213496	1.60243	105.948	0.317631	0.631943	92.2417	0	5.09757	64.2495	0	1.05749	25.6654	0	2.33732	85.8182	0	0.242633	6.4128	0.142274	7.42654	210.403	0.165768	4.17374	89.4831	0.0650268	0.341752	0.121074	0	0	0	0	3.20258	0.827618	0.381544	1.18883	85.7007	0	0.666284	171.198	0.0781675	12.2622	34.8858	0.117477	0.124388	0.102316	0.0456218	3.4942
otu_13	2.95212	2.89875	0.0711654	6.40974	2.6487	0.0794078	5.33641	4.03487	0.0800534	6.13597	1.25979	0	0.317246	0	0	3.17875	0	0.157356	0.606582	0	0	5.0272	10.7135	0	0.982056	2.42442	0	2.96185	0.121074	0	32.3709	0	0.19463	14.6117	14.173	0.826679	1.7172	0.412684	0.0566924	1.99885	5.98028	0	25.6494	15.7782	0.881081	2.1146	0.920844	0.228109	14.2097
otu_14	0.0550512	0.123024	1.62038	0.085749	0	4.44684	0	3.24169	4.92636	0	0.0861397	1.21803	0.0650761	0	1.63709	0	0	6.92365	0	0.0730804	7.52959	0.0703105	0	1.22414	0	0	3.08127	0	0	2.60601	0	0.0747579	7.34603	0	0	4.69593	0	0	5.79135	0	0	10.4384	0	0	0.542204	0	0	3.73397	0.0716758
otu_5	0	0	35.2981	0	0	47.7506	0	0	34.0494	0	0	11.6873	0	0	99.988	0	0	21.4004	0	0	10.718	0.152339	0	21.8814	0	0	53.9289	0.15189	0	15.1123	0	0.161975	68.4232	0	0	93.8598	0.176124	0	47.924	0.222095	0.135147	30.9543	0	0	133.689	0	0.136421	0.608291	0.155298
otu_18	2.85578	0.38445	0.136857	10.4239	0	0.122166	2.80864	0	0.215528	10.0572	1.77663	0	3.37582	0	2.10167	9.9246	0.309054	0	1.30648	0.0456752	0.0547209	7.64626	0.4248	0	11.0953	0	0	13.3196	0	0	4.42679	0	0	28.9464	3.66062	0.0244579	5.38532	0	0	0.44846	2.96285	0.420902	4.28355	0.167024	0.0903673	1.91367	0	0	14.0664
otu_28	0.715665	0.799656	2.41962	2.36882	0.5886	0.476447	1.68518	0.672479	0.800534	0.943995	0	1.13103	0.845989	0.286764	0	1.49588	0	1.10149	2.42633	0.237511	0.426823	1.37105	0.883584	2.32076	1.47308	0.440803	0	3.64536	3.63223	4.48387	2.63763	1.45778	0.908273	4.40354	2.27595	2.79799	0.792556	0.275123	0.22677	0.333142	1.01361	1.09435	3.14992	1.44754	1.0573	1.99021	4.91117	0.821192	1.63062
otu_8	0	0	31.977	0	0	0	0	0	24.016	0	0.186636	3.89577	0	0	0.0958658	0	0	22.0298	0	0	40.0265	0	0	14.6981	0	0	14.4793	0	0	39.5245	0	0	0	0	0.275873	78.8524	0	0	190.108	0	0.135147	30.2248	0	0	24.9835	0	0	0	0
otu_6	0	0	46.6845	0	0	119.376	0	0	62.922	0	0	0.12567	0	0	4.17016	0	0	92.2105	0	0	26.6053	0	0.073632	12.8747	0	0	96.5432	0	0	20.8417	0	0	136.068	0	0	11.5735	0	0	83.4134	0	0	109.643	0	0	65.3566	0	0	3.37601	0.0776488
otu_47	1.25241	2.99871	1.28098	2.50816	1.5696	1.27052	1.82561	2.91407	0.160107	1.51039	0	5.46664	1.48048	0	0	3.92669	0.321416	0.157356	0.970531	0	1.42274	0.685527	3.31344	6.46497	0	3.08562	0.520215	5.69587	1.69504	1.12097	5.99462	3.40148	0.77852	7.00563	3.93119	0.508725	1.32093	0.825368	0.680309	0	9.5279	0.469005	5.39987	8.39574	0.704865	0.497553	4.91117	0.547461	2.09652
otu_36	0	0	5.2188	0	0	13.6581	0	0	8.43229	0	0	5.78081	0	0	5.75195	0	0	9.65115	0	0	3.03518	0	0	14.5876	0	0	10.2309	0	0	18.8489	0	0	2.16255	0	0	10.1745	0	0	8.46606	0	0	11.8815	0	0	5.24733	0	0	2.12902	0
otu_16	5.8446	0	0	29.6334	0	0.37057	23.3117	0	0	33.4174	0	0.816854	4.86444	0	1.19832	19.0725	0	0	8.16863	0	0.0474247	4.41784	0	0.221025	8.8385	0	0.0867024	62.047	0	0	37.886	0.0809877	0	13.6109	0.0689682	0	1.76124	0	0	1.33257	0	0	3.22492	0	0	4.31213	0	0	7.37664
otu_17	0	0	27.7071	0.185789	0	0	0	0	0	0	0	11.3103	0	0	0	0	0	25.3867	0	0	108.982	0	0	0.110512	0	0	79.7663	0	0	8.55257	0	0	131.483	0	0	0	0	0	0	0	0	17.4053	0	0	0	0	0	0	0
otu_21	0.119278	0	6.16767	0	0	8.15253	0	0	17.3983	0	0	21.3639	0	0	10.4494	0	0	4.40596	0	0	6.63946	13.5582	0	11.7143	0.163676	0	11.7048	0	37.4523	50.319	0	0	26.8157	24.6865	0	14.6682	0	0	14.8156	0	0	25.222	0.149996	0	27.0198	38.6433	0	49.3932	0.155298
otu_37	0	0	0.474436	0.464474	0.1308	0.105877	0.187242	0	0.213476	0.251732	0	0	0	0	0.287597	0	0	0.524519	0	0	0.0948495	0	0	0.331537	0	0	0.0867024	0.607559	1.29146	0.830346	0.319713	21.2188	0.432511	6.80547	2.48285	3.47629	0	0	0.831488	0	0.405442	1.04223	0.899978	0.193006	18.8747	0.663404	3.00127	1.15575	0
otu_15	0	0	0.0517567	0	0.0713454	0.115502	0.0510661	0	0	0.686542	0	0	0	0	0.156871	0	0	0.286101	0	0	0.0517361	0	0	0	0	0	0.189169	0	0	0.27175	0	0	0.330281	0.145572	0	0.138743	0	0	0.371077	0	0	0.397944	0	0.105276	0	0	0.0744116	0.165897	0
otu_26	0.656026	2.33233	0	2.46171	0.5886	0	0.608538	0.14944	0	0.566397	0.373272	0	0.211497	0.286764	0	0.81027	0.214278	0	0.161755	0	0	0.533188	1.10448	0.0552562	0.572866	1.39588	0	1.5189	0.645729	0	1.03907	0.647901	0	4.9373	17.1041	0.0423938	0.880618	0.275123	0	0	0.675737	0	7.57481	4.14962	0.195796	0.414627	2.25095	0	1.78592
otu_64	0	0	2.56196	0	0	2.64693	0	0	0.853903	0	0	3.01608	0	0	0.958658	0	0	1.67846	0	0	0.948495	0	0	7.84637	0	0	1.38724	0	0	3.73656	0	0	2.33556	0	0	4.83289	0	0	1.88975	0	0	3.43937	0	0	7.36192	0	0	6.63037	0
otu_66	2.50483	0.399828	0	2.50816	0.3924	0	1.12345	0	0	1.51039	0	0	2.53797	0	0	0.747941	0	0	1.4558	0	0	0.914036	0	0.663074	1.47308	0.440803	0	6.37937	0.484297	0.498208	2.87742	1.45778	0.259507	8.80708	0	0	2.11348	0	0.22677	0	0.405442	0.62534	1.79996	0	0	8.4584	1.63706	0	6.98839
otu_4	0.178916	0.199914	8.11286	0.139342	0	1.42934	0	0	4.00267	0	0	0	0.211497	0	2.44458	0	0	9.44134	0	0	7.25599	0	0	2.81806	0	0	0.780322	0	0	0	0	0	0.519013	0	0	0.127181	0.264185	0	12.3589	0	0	0.31267	0	0	24.2004	0	0	0	0
otu_22	2.80391	11.0699	0	3.43156	9.60501	0	0.377279	2.0074	0	4.84678	12.9949	0	6.43962	6.71969	0	1.64659	11.6573	0	3.04196	0	0	2.11456	5.86858	0	3.62774	0.888186	0	1.39421	0	0	1.14524	4.49663	0	0.149374	0	0	0.749182	14.4953	0	0.248613	4.38725	0	0.638044	1.51236	0	0	0	0	1.6341
otu_27	0	0	0.0517567	0	0	0.0577511	0	0	0	0.274617	0	0	0	0	0	0	0	0.286101	0	0	0	0	0	0	0	0	0.0945845	0	0	0.135875	0	0	0.047183	0.0727858	0	0	0	0	0.164923	0	0	0.0568491	0	0	0	0	0	0.165897	0
otu_50	0	0	0.78282	0	0	1.0323	0	0	1.2008	0	0	0.848271	0	0	1.36609	0	0	0.472067	0	0	0.569097	0	0	9.28303	0	0	1.04043	0	0	1.18324	0	0	1.23266	0	0	2.28926	0	0	1.53069	0	0	0.859843	0	0	7.69477	0	0	4.56218	0
otu_41	3.85358	0.061512	0.306559	3.21559	0.301846	0.146599	3.80246	1.44842	0.394109	1.68467	0	0.0580015	1.6269	0.264705	0.0884915	4.14244	0.0988973	0.0968343	1.71709	0.0730804	0.52532	2.24993	0.067968	0.0510057	3.24834	0.271264	0.200083	1.89278	0.298029	0.229942	2.5823	0.0747579	0.0798482	1.17017	0.381978	0.156531	5.69015	0.253959	0.0697752	6.0478	0.499006	0.481031	0.069229	0	0.108441	1.83712	0.440746	0.2246	3.94217
otu_19	12.8372	0	0.106748	22.3644	0	0.158816	21.9425	0	0	0	0	0.0942524	20.8854	0	0	74.4669	0	0.0393389	2.85093	0	0.0355686	41.4173	0	0.414421	80.1603	0	0.162567	0.0569587	0.0605371	0.124552	45.5591	0	0.0648766	6.60531	0	0.095386	19.6158	0	0.0283462	2.24871	0	0.117251	3.48741	0	0.0881081	0.0621941	0	0.0456218	3.37772
otu_44	0.0650605	0.072696	1.75973	0.253349	0	1.03952	0.204264	0.0815126	1.9795	0.343271	0.101801	0.616925	0.0769081	0	1.621	0.135989	0.116879	1.08719	0.35292	0	1.2934	0.166188	0.0803258	1.44671	0.0892778	0.080146	2.22274	0.082849	0	1.35875	0	0.0883502	1.27394	0.0727858	0	0.647469	0.288202	0	1.11323	0.605712	0.0737168	2.78561	0.0818161	0	0.0854381	0	0.223235	0.763128	0.169416
otu_52	0.894581	0.399828	0	1.39342	0.981	0	2.10648	0.448319	0	0.377598	0.279954	0	1.05749	0.286764	0	1.3089	0.642833	0	0.970531	0.712534	0	1.82807	0.883584	0	0.982056	0.661205	0	6.83504	4.60082	0	5.03548	1.70074	0	9.00724	8.06928	0.127181	0.792556	0.275123	0	0.666284	1.01361	0	18.8995	4.05312	0.117477	1.24388	4.91117	0	4.19303
otu_60	0	0	1.13865	0	0	0.952894	0	0	2.13476	0	0	0.502679	0	0	0.575195	0	0	1.04904	0	0	1.80214	0	0	0.773586	0	0	0.69362	0	0	4.81601	0	0	1.03803	0	0	5.93513	0	0	2.2677	0	0	2.18869	0	0	16.3685	0	0	4.01472	0
otu_29	0.894581	0.699699	0	2.57783	1.6677	0.0794078	0.912806	1.45704	0	0.377598	0.419931	0	0.105749	0	0	1.40239	0	0	0.242633	0	0.0711371	0.228509	0.662688	0	0.368271	0	0	0.341752	0.242148	0	0.239785	0.242963	0.0648766	6.50523	4.65535	0.317953	1.05674	0.137561	0	0.166571	0.709524	0	15.4121	12.3041	0.587387	0	0.51158	0.182487	2.79536
otu_45	0	0	0	0	0	0.0577511	0	0	0.116441	0	0	0	0	0	0.0522904	0	0	0.0572203	0	0	0	0	0	0	0	0	0.141877	0	0	0.0452916	0	0	0	0	0	0.138743	0	0	0.0412308	0	0.0737168	0.113698	0	0	0	0	0	0.066359	0
otu_46	0	0	3.41594	0	0	0.476447	0	0	3.04203	0	0	0	0	0	0.287597	0	0	4.40596	0	0	2.13411	0	0	0.331537	0	0	0.260107	0	0	0	0	0	0.129753	0	0	0	0	0	3.62831	0	0	0.156335	0	0	8.3409	0	0	0	0
otu_32	0	0	0	0	0	0	0	0.202249	0	0	0	0	0.0318041	0	0	0	0.966666	0	0.109458	0	0	0	0	0	0.110758	0	0	0.0342609	0	0	0	0	0	0.120398	0	0	0	0	0	0	0	0	0.0676675	0	0	0	0	0	0
otu_93	0	0	0.569323	0.278684	0.3924	0.635262	0	0	0	0	0	0	0	0	0	1.86985	0	0.944134	0.970531	0	0	0.457018	0	0.663074	0	0	0	0	0.484297	0.996416	0	0	0.77852	0	0	0.508725	0.528371	0	0.680309	0	0	0	0.899978	0	0.46991	0	0	0.729949	0.931785
otu_38	0	0	6.26256	0	0	1.16465	0	0	11.5277	0	0	1.2567	0	0	3.9305	0	0	0.944134	0	0	0.379398	0	0	1.54717	0	0	4.16172	0	0	1.07945	0	0	11.5048	0	0	8.56354	0	0	20.2581	0	0	6.14918	0	0	13.8623	0	0	0.0608291	0
otu_49	0.46007	0.228473	0.0813319	0.597181	0.7848	0.181504	1.8858	1.15282	0.274469	1.02491	0.559908	0.0538585	0.483423	0.32773	0.451939	1.12191	0.826499	0.629423	0.901207	0.814324	1.13819	0.848748	0.694244	0.18945	0.350734	0.629719	1.00327	0.650956	0.138371	0.0355863	0.20553	0.416508	0	0.114378	0.413809	0.109013	1.58511	0.786065	0	0.761467	0.521283	0.0893343	0	0	0	0.213237	0.643129	0	0.665561
otu_56	0	0.799656	0	0	0	0	0.561727	0	0	0	0	0	0	0	0	0	0	0	0	0	0	0	0	0.331537	0	0	0	0.911339	0	0	0.959139	0	0	0.800644	0	0	0.528371	0	0	0	0.810885	0.31267	0	0	0	0.995106	0.409264	0	1.86357
otu_106	0	0	0	0	0	0.158816	0	0	0.320214	0	0	0.565514	0	0	0	0	0	0	0	0	0.426823	0	0	0.331537	0	0	0.130054	0	0	0	0	0	0.129753	0	0	1.39899	0	0	1.92754	0	0	0.31267	0	0	0.117477	0	0	2.91979	0
otu_78	0	0	0.468834	0	0	1.13821	0	0	12.2143	0	0	0	0	0	0	0	0	5.68486	0	0	0	0	0	0	0	0	1.63297	0	0	0	0	0	0	0	0	0	0	0	0.757245	0	0	0.835784	0	0	0.203618	0	0	0	0
otu_95	0	0	0	0	0	0	0	0	0	0	0	0	0	0	0	0	0	0.135354	0	0	0	0.161235	0	0.086601	0	0	0	0	0	0	0	0	0	0.344425	0	0	0	0	0	0	0	0	0.3861	0	0	0.476736	0.122124	0	0
otu_110	0	0	0.156278	0	0	0	0	0	0	0	0	0	0	0	0	0	0	0	0	0	0	0	0	0	0	0	0	0	0	0	0	0	0	0	0	0	0	0	0.473278	0	0	0	0	0	0	0	0	0	0
otu_162	0	0	0	0	0	0	0	0	0	0	0	0	0	0	0	0	0	0	0	0	0	0	0	0	0	0	0	0.275366	0	0	0.218116	0	0	0	0	0	0	0	0	0	0	0	0	0	0	0	0	0	0
otu_166	0	0	0	0	0	0	0	0	0	0	0	0	0	0	0	0	0	0	0	0	0	0	0	0	0	0	0	0	0	0	0	0	0	0	0	0	0	0	0	0	0	0	0	0	0	0	0	0.235325	0
otu_169	0	0	0	0	0	0	0	0	0	0	0	0	0	0	0	0	0	0	0	0	0	0	0	0	0	0	0	0	0	0	0	0	0	0	0	0	0	0	0	0	0	0	0	0	0	0	0	0	0
otu_178	0	0.451751	0	0	0	0	0	0.401349	0	0	0	0	0	0	0	0	0	0	0	0.516073	0	0	0	0	0	0	0	0	0	0	0	0	0	0	0	0	0	0	0	0.748579	0	0	0	0	0	0	0.366373	0	0
otu_180	0	0	0	0	0	0	0	0	0	0	0	0	0	0	0	0	0	0	0	0	0	0	0	0	0.45576	0	0	0	0	0	0	0	0	0	0	0	0	0	0	0	0	0	0	0	0	0	0	0	0
otu_221	0	0	0	0	0	0	0	0	0	0	0	0	0	0	0	0	0	0	0	0	0	0	0	0	0	0	0	0	0	0	0	0	0	0	0	0	0	0	0	0	0.446285	0	0	0	0	0	0	0	0
otu_223	0	0	0	0	0	0	0	0	0	0	0	0	0	0	0	0	0	0	0	0	0	0	0	0	0	0	0	0	0	0	0	0	0	0	0	0	0	0	0	0	0	0	0	0	0	0	0	0	0
otu_230	0	0	0	0	0	0	0	0	0	0	0	0	0	0	0.376091	0	0	0	0	0	0	0	0	0	0	0	0	0	0	0	0	0	0	0	0.46443	0	0	0	0	0	0	0	0	0	0	0	0	0	0
otu_273	0	0	0	0	0	0	0	0	0	0	0	0	0	0	0	0	0	0	0	0	0	0	0	0	0	0	0	0	0	0	0	0	0	0	0	0	0	0	0	0	0	0	0	0	0	0	0	0	0
otu_341	0	0	0	0	0	0	0	0	0	0	0	0	0	0	0	0	0	0	0	0	0	0	0	0	0	0	0	0	0	0	0	0	0	0	0	0	0	0	0	0	0	0	0	0	0	0	0	0	0
otu_30	0	0	0	0	6.76297	0	0.0387437	0.0603533	0	0	0	0	2.48489	0.03618	0	0	0	0	0	0	0	0	0	0	1.54204	0	0	0	0	0	0	0.0301773	0	0.0388449	0	0	0	0.0956506	0	0.168852	3.89241	0	0	0	0	0	0.0550938	0	0
otu_57	0	0.695001	0.0480855	0	1.1918	0.0500313	0.317102	1.85238	0	0	0.0788821	0	0.175326	0.370149	0.17358	0	0.31313	0	0.0868618	0.0793958	0.108437	0.0744163	0.994192	0.199849	0.280467	0.926872	0.236448	0	0.329985	0.0729875	0	2.59339	0.139821	0	0.428704	0.0669653	0.127891	0.326193	0	0	0.411956	0.197819	0	0	0	0	1.40913	0	0
otu_61	0	0.225875	0.156278	0.625518	0.430371	0	0	0	0.35149	0	0.256367	0	0.284905	0	0.188046	0	0.407069	0	0.282301	0.258036	0.17621	0	0	0.129902	1.36728	0.6455	0	1.10146	0.178742	0.23721	0.872462	0.401358	0	0	0	0.217637	0.415646	0	0	0.748579	0	0.514328	0	0.195973	0.101809	3.93308	0	0	0.313544
otu_84	0	0	0	0.144461	0	0	0	0	0	0	0	0	0	0	0	0	0	0	0	0	0	0	0	0	0	0	0	0.12719	0.0825596	0	0	0	0	0	0	0	0	0	0	0	0	0	0.133753	0	0	0	0.0846128	0	0.289648
otu_109	0	0	0	0	0	0	0	0	0	0	0	0	0	0	0	0	0	0	0	0	0	0	0	0	0	0	0	0	0	0	0	0	0	0	0	0	0	0	0	0	0	0	0	0	0	0	0	0	0
otu_118	0	0	0	0	0	0	0	0	0.234327	0	0	0.144701	0	0	0	0	0	0.676769	0	0	0	0	0	0	0	0	0	0	0	0	0	0	0.100982	0	0	0.435274	0	0	0	0	0	0.685771	0	0	0.0678727	0	0	0	0
otu_144	0.691584	0	0	0	0	0	0	0	0	0	0	0	0	0	0	0	0	0	0	0	0	0	0	0	0.45576	0	0	1.10146	0.178742	0	0	0.200679	0	0.516638	0	0.108819	0	0	0	0	0	0	0.289575	0	0	0	0.366373	0	0.313544
otu_145	0	0	0	0	0	0	0	0	0	0	0	0	0	0	0	0	0	0	0	0	0	0	0	0	0	0	0	0	0	0	0	0	0	0	0	0	0	0	0	0	0	0	0	0	0	0	0	0	0
otu_168	0.691584	0	0	0	0	0	0	0	0	0	0	0	0	0.481194	0	0	0	0	0	0	0	0	0	0	0	0	0	0	0	0	0	0	0	0.516638	0	0	0	0	0	0	0	0	0	0	0	0	0	0	0
otu_170	0	0	0.312556	0	0	0	0	0	0	0	0	0	0	0	0	0	0	0	0	0	0	0	0	0	0	0	0	0	0	0	0	0.401358	0	0	0	0.217637	0	0	0	0	0	0	0	0	0	0	0	0	0
otu_175	0	0	0	0	0	0	0	0	0	0	0	0	0	0	0	0	0	0	0	0.258036	0	0	0	0	0	0	0	0.275366	0	0	0	0	0	0	0	0	0	0	0	0	0	0	0	0	0	0.357552	0.366373	0	0
otu_187	0	0	0	0.312759	0	0	0	0	0	0	0	0	0	0	0	0	0	0	0	0	0	0	0	0	0	0	0	0	0	0	0	0	0	0	0	0	0	0	0	0	0	0	0	0	0	0	0	0	0
otu_231	0	0	0	0	0	0	0	0	0	0	0	0	0	0	0	0	0	0	0	0	0	0	0	0	0	0	0	0.550731	0	0	0	0	0	0	0	0	0	0	0	0	0	0	0	0.391947	0.203618	0	0	0.235325	0
otu_232	0	0	0	0	0	0	0	0	0	0	0	0	0	0	0	0	0	0	0	0	0	0	0	0	0	0	0	0	0.357483	0	0	0	0	0	0	0	0	0	0	0	0	0	0	0	0	0	0	0	0
otu_234	0	0	0	0	0.430371	0	0	0	0	0	0	0	0	0	0	0	0	0	0	0	0	0	0	0	0	0	0	0	0.357483	0	0	0	0	1.03328	1.39329	0	0	0	0	0	0	0.257164	0	0.391947	0	0.715105	0	0	0
otu_249	0	0	0	0	0	0	0	0	0	0	0	0	0	0	0	0	0	0	0	0	0	0	0	0	0	0	0	0.275366	0	0	0	0	0	0	0	0	0	0	0	0	0	0	0	0	0	0	0	0	0
otu_253	0	0	0	0	0	0	0	0	0	0	0	0	0	0	0	0	0	0	0	0	0	0	0	0	0	0	0	0	0	0	0.872462	0	0	0	0	0	0	0	0	0	0	0	0	0	0	0.715105	0	0	0
otu_275	0	0	0	0	0	0	0	0	0	0	0	0	0	0	0	0	0	0	0	0	0	0	0	0	0	0	0	0	0	0	0	0	0	0	0	0	0	0	0	0	0	0	0.57915	0	0	0	0.366373	0	0
otu_294	0	0	0	0	0	0	0	0	0	0	0	0	0	0	0	0	0	0	0	0	0	0	0	0	0	0	0	0	0	0	0	0	0	0	0	0	0	0	0	0	0	0	0	0	0	0	0	0	0
otu_307	0	0	0	0	0	0	0	0	0	0	0	0	0	0	0	0	0	0	0	0	0	0.483706	0	0	0	0	0	0	0	0	0	0	0	0	0	0	0	0	0	0.748579	0	0	0.57915	0	0.407236	0	0	0	0
otu_369	0	0	0	0	0	0	0	0	0	0	0	0	0	0	0	0	0	0	0	0	0	0	0	0	0	0	0	0	0	0	0	0	0	0	0	0	0	0	0	0	0	0	0	0	0	0	0	0	0
otu_48	0	2.12186	0.047357	0.473877	1.23895	0	0.0780745	1.21621	0	0.751904	0.776869	0	0.17267	1.45816	0	0.471762	1.41858	0	0.256637	1.56386	0.106794	0.0732888	2.10889	0	0.276218	2.28207	0	0	0.595805	0	0.198287	2.25003	0.0459007	0	0.422209	0	0.125953	1.285	0	0	1.69047	0.0389643	0	0	0	0	0.444089	0	0.475066
otu_82	0	0	0	0	0	0.0406505	0	0	0	0	0	0	0	0	0	0	0	0	0	0.129018	0	0	0.062137	0	0	0	0	0	0.0446854	0	0.109058	0	0	0	0.116107	0	0	0.106013	0	0	0.223143	0	0	0	0	0	0.0457967	0	0.156772
otu_104	0	0	0	0.125104	0	0	0	0	0	0	0	0	0.113962	0	0	0	0	0	0	0	0	0	0	0	0	0	0	0.110146	0	0	0	0	0	0	0	0	0	0	0	0.149716	0	0	0.46332	0.235168	0	0.286042	0	0	0
otu_114	0	0	0	0	0	0	0	0	0	0	0	0	0	0	0	0	0	0	0	0	0	0	0	0	0	0	0	1.37683	0	0	0	0	0	0.258319	0.696645	0	0	0	0	0	0	0	0.868725	0.195973	0	0.715105	0.183187	0	0.313544
otu_143	0	0	0.416741	0	0	3.36044	0	0	0.468654	0	0	0.578804	0	0	0.501455	0	0	0	0	0	1.17473	0	0	0.173202	0	0	0.896534	0	0	0.15814	0	0	2.01963	0	0	0.290183	0	0	0.126208	0	0	0.342886	0	0	0.0678727	0	0	0.549092	0
otu_156	0	0	0	0	0	0	0	0	0	0	0	0	0	0	0	0	0	0	0	0	0	0	0	0	0	0	0	0	0.357483	0	0	0	0	0	0	0	0	0	0	0	0	0	0	0	0	0	0	0	0
otu_158	0	0	0	0	0	0	0	0	0	0	0	0	0	0	0	0	0	0	0	0	0	0	0	0	0	0	0	0.734309	0	0	0	0	0	0	0	0	0	0	0	0	0	0	0	0	0	0	0	0	0.418058
otu_161	0	0	0	0	0	0	0	0	0	0	0	0	0	0	0	0	0	0	0	0	0	0	0.248548	0	0	0	0	0.550731	0	0	0.436231	0.802715	0	0	0	0	0	0	0	0	0	0	0	0.58792	0	0	0.732747	0	0
otu_163	0	0	0	0	0	0	0	0	0	0	0.256367	0	0	0	0	0.222402	0.407069	0	0	0	0	0	0	0	0	0	0	0.275366	0.178742	0	0	0	0	0	0	0	0	0	0	0	0	0	0	0	0	0	0.183187	0	0
otu_181	0	0	0	0	0.679533	0	0	0	0	0	0	0	0	0	0	0	0	0	0	0	0	0	0	0	0	0.226491	0	0	0	0	0	0	0	0	0.73331	0	0	0.223185	0.199275	0	0	0	0	0	0	0.376371	0	0	0
otu_192	0	0	0	0	0	0	0	0	0.35149	0	0	0	0	0	0	0	0	0	0	0	0.352419	0	0.994192	0	0	0	0	0.550731	0	0.474419	0	0	0	0	0.46443	0	0	0	0	0	0	0	0	0	0	1.43021	1.83187	0	0.627088
otu_227	0	0	0	0	0	0	0	0	0	0	0	0	0	0	0	0	0	0	0	0	0	0	0	0	0	0	0	0	0	0	0	0	0	0	0	0	0	0	0	0	0	0	0	0	0	0	0	0	0
otu_267	0	0	0	0	0	0	0	0	0	0	0	0	0	0	0	1.77922	0	0	0.564602	0	0	0	0	0	0	0	0	0	0	0	0.436231	0	0	2.06655	0	0	0.415646	0.424051	0	0	0	0	1.1583	0	0	0	0	0	1.88126
otu_281	0	0	0	0	0	0	0	0	0	0	0	0	0	0	0	0	0	0	0	0	0	0	0	0	0	0	0	0.550731	0	0	0	0	0	0	0	0	0	0	0	0	0	0	0	0	0	0	0	0	0
otu_320	0	0	0	0	0	0	0	0	0	0	0	0	0	0	0	0.444804	0	0	0	0	0	0	0	0	0	0	0	0	0	0.23721	0	0	0	0	0	0	0	0	0	0	0	0.257164	0	0	0	0	0	0	0
otu_65	1.00594	0	0.68194	0.568653	0.0782492	0.827791	0.281068	0	0.383444	0	0	0.236783	0.103602	0.0874899	0.615422	0.323494	0	0.295317	0.41062	0	0.51261	0.175893	0	0.236185	0.248596	0.156485	1.25748	1.10146	0	0.733193	0.634518	0	0.495728	0.563605	0.0844418	0.276993	0.226716	0.308401	1.17029	1.49716	0	1.68326	0	0	0.074043	1.69025	0.666134	0.727369	2.05229
otu_68	0	0	0	0	0	0	0	0	0	0	0	0	0	0	0	0	0	0	0	0	0	0	0	0	0	0	0	0	0	0	0	0	0	0	0	0	0	0	0	0	0	0	0	0	0	0	0	0	0
otu_92	0	0	0	0	0	0	0	0	0.175745	0	0	0	0	0	0	0	0	0.203031	0	0	0	0	0	0	0	0	0	0	0	0	0	0	0	0	0	0.108819	0	0	0	0	0.223143	0	0	0	0.712664	0	0	0	0
otu_112	0	0.564689	0	1.40742	0	0	0	0	0	0	0	0	0	0	0	0.111201	0.101767	0	0	0	0	0	0.372822	0	0	0	0	0	0	0	0	0	0	0	0	0	0	0	0	0	0	0	1.59266	1.76376	0	0	0	0	0
otu_115	0	0	0	0	0.107593	0	0	0.100337	0	0	0	0	0	0	0	0	0	0	0	0	0	0	0	0	0	0	0	0.137683	0	0	0	0.100339	0	0	0	0	0	0	0	0	0	0	0	0	0	0	0	0.0588313	0
otu_172	0	0	0	0	0	0	0	0	0	0	0	0	0	0	0	0	0	0	0	0	0	0	0	0	0	0	0	0	0	0	0	0	0	0	0	0	0	0	0	0	0	0	0	0	0	0	0	0	0
otu_209	0	0	0	0	0	0	0	0	0	0	0	0	0	0	0	0	0	0	0	0	0	0	0	0	0	0	0	0	0	0	0	0	0	0	0	0	0	0	0	0	0	0	0	0	0	0	0	0	0
otu_255	0	0	0	0	0	0	0	0	0	0	0	0	0	0	0	0	0	0	0	0	0	0	0	0	0	0	0	0	0	0	0	0	0	0	0	0	0	0	0	0	0	0	0	0	0	0	0.366373	0	0
otu_296	0	0	0	0	0	0	0	0	0	0	0	0	0	0	0	0	0	0	0	0	0	0	0	0	0	0	0	0	0	0	0	0	0	0.516638	0	0	0	0.424051	0	0	0	0	0	0	0	0	0.366373	0	0
otu_299	0	0	0	0	0	0	0	0	0	0	0	0	0	0	0	0	0	0	0	0	0	0	0	0	0	0	0	2.20293	0	0	0	0	0	0	0	0	0	0	0	0	0	0	0	0	0	0	0	0	0.627088
otu_303	0	0	0	0	0	0	0	0	0	0	0	0	0	0	0	0	0	0	0	0	0	0	0	0	0	0	0	0	0	0	0	0	0	0	0	0	0	0	0	0	0	0	0	0	0	0	0	0	0
otu_310	0.691584	0	0	0	0.430371	0	0	0	0	0	0	0	0	0	0	0	0	0	0	0	0	0	0.497096	0	0	0	0	0	0	0	0	0.802715	0	0	0.46443	0.217637	0.831293	0	0	0.748579	0.446285	0	0.57915	0	0	0	0.366373	0	0.627088
otu_328	0	0	0	0	0	0	0	0	0	0	0	0	0	0	0	0	0	0	0	0	0	0	0	0	0	0	0	0.275366	0	0	0	0	0	0	0	0	0	0	0	0	0	0	0	0	0	0	0	0	0
otu_384	0	0	0	0	0	0	0	0	0	0	0	0	0	0	0	0	0	0	0	0	0	0	0	0	0	0	0	0	0	0	0	0	0	0	0	0	0	0	0	0	0	0	0	0	0	0	0	0	0
[truncated: 120 more columns]
