# Supplementary material for: Community-level physiological profiling analyses show potential to identify the copiotrophic bacteria present in soil environments
Source: PLoS One. 2017 Feb 7;12(2):e0171638. doi: 10.1371/journal.pone.0171638 (PMC5295708; doi:10.1371/journal.pone.0171638)
Supplement: S4 Table — (XLSX) [file pone.0171638.s004.xlsx]

## Sheet: Sheet1
Table S4. Bacterial OTUs from the Picea abies forest soil with detectable growth on different C sources. Growth on given substrate is indicated as positive if the abundance of the OTU increased at least 5-fold in at least two of the three wells with a given substrate.
phylum	class	genus	OTU (Litter)	Substrates	Acetic Acid	Citric Acid	D-Cellobio	D-Fructose	D-Galactose	D-Galacturonic Acid	D-Glucose	D-Glucuronic Acid	D-Mannose	D-Trehalose	Formic Acid	Glycerol	Keto Butiric Acid	L-Alanine	L-Arabino	L-Leucine	L-Proline	Malonic Acid	NADGalacto	NADGluco	Succinic Acid	Thymidine	Uridine		phylum	class	genus	OTU (Soil)	Substrates	Acetic Acid	Citric Acid	D-Cellobio	D-Fructose	D-Galactose	D-Galacturonic Acid	D-Glucose	D-Glucuronic Acid	D-Mannose	D-Trehalose	Formic Acid	Glycerol	Keto Butiric Acid	L-Alanine	L-Arabino	L-Leucine
					2	7	17	22	17	14	17	17	22	19	5	16	26	7	23	9	13	3	14	19	6	17	8							24	18	20	19	19	22	17	30	19	19	14	27	19	23	27	20
Proteobacteria	Gammaproteobacteria	Pseudomonas	0	19	0	1	1	1	1	1	1	1	1	1	0	1	1	1	1	1	1	0	1	1	1	1	0		Proteobacteria	Gammaproteobacteria	Pseudomonas	0	23	1	1	1	1	1	1	1	1	1	1	1	1	1	1	1	1
Proteobacteria	Gammaproteobacteria	Pseudomonas	41	19	1	1	0	1	1	1	1	1	1	1	0	1	1	1	1	1	1	0	1	1	0	1	1		Proteobacteria	Gammaproteobacteria	Kluyvera	2	22	1	1	1	1	1	1	1	1	0	1	1	1	1	1	1	1
Proteobacteria	Gammaproteobacteria	Rahnella	62	19	0	0	1	1	1	1	1	1	1	1	0	1	1	1	1	1	1	0	1	1	1	1	1		Proteobacteria	Gammaproteobacteria	Pseudomonas	12	22	1	1	1	1	1	1	1	1	1	1	1	1	0	1	1	1
Proteobacteria	Gammaproteobacteria	Pseudomonas	57	18	1	0	0	1	1	1	1	1	1	1	1	1	1	1	1	1	1	0	1	1	0	1	0		Proteobacteria	Gammaproteobacteria	Pseudomonas	44	22	1	1	1	1	1	1	1	1	1	1	1	1	0	1	1	1
Proteobacteria	Gammaproteobacteria	Pseudomonas	44	18	0	1	1	1	1	1	1	1	1	1	0	1	1	1	1	0	1	0	1	1	1	1	0		Proteobacteria	Gammaproteobacteria	Pseudomonas	1	21	0	1	1	1	1	1	1	1	1	1	1	1	0	1	1	1
Proteobacteria	Gammaproteobacteria	Rahnella	49	16	0	0	1	1	1	1	1	1	1	1	0	1	0	0	1	0	1	0	1	1	1	1	1		Proteobacteria	Gammaproteobacteria	Pseudomonas	15	21	1	1	1	1	1	1	1	1	1	1	0	1	0	1	1	1
Proteobacteria	Gammaproteobacteria	Pseudomonas	1	15	0	0	1	1	1	1	1	1	1	1	0	1	0	0	1	0	1	0	1	1	0	1	1		Proteobacteria	Gammaproteobacteria	Pseudomonas	65	21	1	1	0	1	1	1	1	1	1	1	1	1	0	1	1	0
Proteobacteria	Gammaproteobacteria	Pseudomonas	108	15	0	1	1	1	0	0	0	1	1	1	1	0	1	1	1	1	1	0	0	1	1	1	0		Proteobacteria	Gammaproteobacteria	Rahnella	62	20	1	1	1	1	1	1	1	1	1	1	0	1	0	1	1	0
Proteobacteria	Gammaproteobacteria	Pseudomonas	67	14	0	0	1	1	1	1	1	1	1	1	0	1	1	0	1	0	0	0	1	1	0	1	0		Proteobacteria	Gammaproteobacteria	Pseudomonas	41	18	1	1	0	0	1	1	0	1	1	1	1	1	0	1	1	1
Proteobacteria	Gammaproteobacteria	Pseudomonas	160	14	0	0	0	1	1	1	1	1	1	0	0	1	1	1	1	1	1	0	0	1	0	1	0		Proteobacteria	Gammaproteobacteria	Pseudomonas	14	17	1	1	1	0	0	1	0	1	0	1	1	1	0	1	1	1
Proteobacteria	Gammaproteobacteria	Kluyvera	2	13	0	0	1	1	0	1	1	1	1	1	0	1	0	0	1	0	0	0	1	1	0	1	1		Proteobacteria	Gammaproteobacteria	Pseudomonas	45	16	1	0	0	1	0	1	1	1	1	0	0	1	0	1	1	1
Proteobacteria	Gammaproteobacteria	Pseudomonas	48	12	0	0	1	1	0	1	1	1	1	1	0	0	0	0	1	0	1	0	1	1	1	0	0		Proteobacteria	Betaproteobacteria	Burkholderia	26	14	0	0	0	0	1	1	0	1	1	0	1	1	1	1	1	1
Proteobacteria	Betaproteobacteria	Vitreoscilla	159	11	0	0	1	1	0	1	1	0	1	1	0	1	1	0	1	0	0	0	1	0	0	1	0		Proteobacteria	Gammaproteobacteria	Pseudomonas	10	14	1	1	0	1	1	1	1	0	0	1	0	1	0	0	0	1
Proteobacteria	Alphaproteobacteria	Kaistia	35	10	0	1	1	1	1	0	1	0	1	0	0	0	1	0	1	0	1	0	0	1	0	0	0		Proteobacteria	Gammaproteobacteria	Pseudomonas	57	14	1	1	0	1	0	0	1	1	1	1	1	1	0	0	0	1
Firmicutes	Bacilli	Paenibacillus	22	7	0	0	1	1	1	0	0	0	1	1	0	0	0	0	0	0	0	0	1	1	0	0	0		Proteobacteria	Gammaproteobacteria	Pseudomonas	67	14	0	1	1	1	1	1	0	1	0	1	0	0	0	0	1	0
Bacteroidetes	Sphingobacteriia	Chitinophaga	16	6	0	0	1	1	0	0	0	0	1	1	0	1	0	0	0	0	0	0	0	1	0	0	0		Proteobacteria	Betaproteobacteria	Burkholderia	3	13	0	0	1	1	0	1	0	1	1	0	1	1	1	1	1	0
Actinobacteria	Thermoleophilia	Conexibacter	121	5	0	0	0	0	0	0	0	1	1	1	0	1	1	0	0	0	0	0	0	0	0	0	0		Firmicutes	Bacilli	Paenibacillus	32	11	0	0	1	0	1	1	1	0	1	1	0	1	0	0	1	0
Proteobacteria	Betaproteobacteria	Proteinimicrobium	262	5	0	0	0	0	1	0	0	0	0	0	1	1	1	0	1	0	0	0	0	0	0	0	0		Proteobacteria	Gammaproteobacteria	Pseudomonas	124	11	0	0	1	0	1	1	1	0	0	1	0	1	0	0	0	1
Proteobacteria	Gammaproteobacteria	Pseudomonas	515	5	0	0	0	0	0	0	1	0	1	1	0	0	0	0	1	0	0	0	0	0	0	1	0		Proteobacteria	Alphaproteobacteria	Rhizobium	23	9	0	0	1	0	0	0	0	1	0	0	0	0	1	1	1	1
Proteobacteria	Betaproteobacteria	Burkholderia	26	4	0	0	1	0	0	0	0	0	1	0	0	0	0	0	0	0	0	1	0	1	0	0	0		Proteobacteria	Gammaproteobacteria	Pseudomonas	160	9	0	1	1	0	0	0	1	1	0	0	0	0	1	1	1	0
Proteobacteria	Gammaproteobacteria	Pseudomonas	12	4	0	0	0	0	0	0	0	0	0	0	0	0	1	0	0	0	0	0	0	1	0	1	1		Proteobacteria	Alphaproteobacteria	Bradyrhizobium	28	8	1	0	1	1	1	0	0	0	0	0	0	1	0	1	1	1
Proteobacteria	Gammaproteobacteria	Pseudomonas	102	4	0	0	0	1	1	0	1	0	0	0	0	0	0	0	1	0	0	0	0	0	0	0	0		Proteobacteria	Alphaproteobacteria	Rhodoplanes	20	8	1	0	1	1	0	1	0	0	0	0	0	1	0	1	1	0
Planctomycetes	Planctomycetia	Isosphaera	82	3	0	0	0	0	0	0	0	1	1	0	0	0	0	0	1	0	0	0	0	0	0	0	0		Bacteroidetes	Sphingobacteriia	Pedobacter	9	7	0	1	0	0	1	1	0	0	1	1	0	0	0	0	1	0
Proteobacteria	Alphaproteobacteria	Beijerinckia	289	3	0	0	1	0	0	0	0	0	0	1	0	0	1	0	0	0	0	0	0	0	0	0	0		Proteobacteria	Gammaproteobacteria	Pseudomonas	108	7	0	0	0	0	0	1	0	0	0	0	0	1	0	0	0	1
Proteobacteria	Alphaproteobacteria	Rhizobium	23	3	0	0	0	0	0	0	0	0	1	0	0	0	1	0	0	0	0	0	0	1	0	0	0		Proteobacteria	Gammaproteobacteria	Stenotrophomonas	7	7	0	1	1	0	0	0	0	1	0	0	0	0	0	0	0	0
Proteobacteria	Alphaproteobacteria	Sphingomonas	421	3	0	0	0	0	1	0	0	0	1	1	0	0	0	0	0	0	0	0	0	0	0	0	0		Proteobacteria	Alphaproteobacteria	Beijerinckia	58	6	1	0	0	1	0	0	0	0	0	0	0	0	0	1	0	0
Proteobacteria	Betaproteobacteria	Rubrivivax	25	3	0	0	0	0	0	0	0	0	0	0	0	0	1	0	0	0	1	0	0	0	0	1	0		Firmicutes	Bacilli	Paenibacillus	22	5	0	0	1	0	0	0	0	0	0	0	0	0	1	0	0	0
Actinobacteria	Acidimicrobiia	Aciditerrimonas	115	2	0	0	0	1	0	0	0	0	0	0	0	0	1	0	0	0	0	0	0	0	0	0	0		Chlamydiae	Chlamydiia	Candidatus Rhabdochlamydia	66	5	1	0	0	0	0	0	0	1	0	0	0	0	1	0	0	0
Actinobacteria	Actinobacteria	Frigoribacterium	100	2	0	0	0	0	0	0	0	0	0	0	0	0	1	0	1	0	0	0	0	0	0	0	0		Proteobacteria	Betaproteobacteria	Collimonas	37	5	0	0	0	1	0	1	0	0	0	0	0	0	1	1	0	1
Firmicutes	Bacilli	Brevibacillus	86	2	0	0	0	0	1	0	0	0	0	0	0	0	0	0	0	0	0	0	1	0	0	0	0		Bacteroidetes	Sphingobacteriia	Pedobacter	199	4	0	1	0	0	0	1	0	1	0	0	0	0	0	0	0	0
Firmicutes	Bacilli	Paenibacillus	30	2	0	0	1	1	0	0	0	0	0	0	0	0	0	0	0	0	0	0	0	0	0	0	0		Proteobacteria	Alphaproteobacteria	Methylocystis	34	4	1	0	0	0	1	0	0	0	0	0	0	1	0	0	1	0
Firmicutes	Bacilli	Paenibacillus	18	2	0	0	1	0	0	0	0	1	0	0	0	0	0	0	0	0	0	0	0	0	0	0	0		Proteobacteria	Alphaproteobacteria	Nitrospirillum	119	4	1	0	0	0	0	0	0	1	0	0	0	0	1	1	0	0
Planctomycetes	Planctomycetia	Gemmata	241	2	0	0	0	0	0	1	1	0	0	0	0	0	0	0	0	0	0	0	0	0	0	0	0		Proteobacteria	Betaproteobacteria	Burkholderia	208	4	0	0	0	0	1	0	0	1	0	0	0	0	1	1	0	0
Proteobacteria	Alphaproteobacteria	Beijerinckia	58	2	0	1	0	0	0	0	0	0	0	0	0	0	1	0	0	0	0	0	0	0	0	0	0		Proteobacteria	Betaproteobacteria	Rubrivivax	25	4	0	0	0	0	0	0	1	0	0	1	1	0	0	0	0	1
Proteobacteria	Betaproteobacteria	Burkholderia	3	2	0	0	0	0	0	0	0	0	0	0	0	0	0	0	0	1	0	1	0	0	0	0	0		Proteobacteria	Gammaproteobacteria	Aquicella	130	4	0	0	0	0	0	0	0	0	1	0	0	0	0	0	0	0
Proteobacteria	Gammaproteobacteria	Pseudomonas	14	2	0	0	0	0	0	0	0	0	0	0	0	0	0	0	1	0	0	0	0	0	0	0	1		Proteobacteria	Gammaproteobacteria	Rahnella	184	4	0	0	0	1	1	0	1	0	0	0	0	0	0	0	1	0
Proteobacteria	Gammaproteobacteria	Pseudomonas	124	2	0	0	0	0	0	0	0	0	0	0	0	0	0	0	1	0	0	0	0	0	0	0	1		Actinobacteria	Actinobacteria	Mycobacterium	83	3	0	0	0	0	0	0	0	0	1	0	0	0	1	0	0	0
Proteobacteria	Gammaproteobacteria	Pseudomonas	220	2	0	0	0	0	0	0	0	0	0	0	0	0	0	0	1	1	0	0	0	0	0	0	0		Bacteroidetes	Flavobacteriia	Flavobacterium	6	3	0	0	0	0	0	0	0	1	0	0	0	0	0	0	1	0
Proteobacteria	Gammaproteobacteria	Pseudomonas	10	2	0	0	0	0	0	1	0	0	0	0	0	0	0	0	1	0	0	0	0	0	0	0	0		Bacteroidetes	Sphingobacteriia	Chitinophaga	16	3	0	0	0	1	0	0	1	1	0	0	0	0	0	0	0	0
Proteobacteria	Gammaproteobacteria	Pseudomonas	595	2	0	0	0	0	0	0	0	1	0	0	0	0	0	0	0	1	0	0	0	0	0	0	0		Firmicutes	Bacilli	Paenibacillus	18	3	0	0	0	0	0	0	0	0	0	0	0	1	0	0	0	0
Actinobacteria	Acidimicrobiia	Iamia	152	1	0	0	0	0	0	0	0	0	0	0	0	0	1	0	0	0	0	0	0	0	0	0	0		Proteobacteria	Betaproteobacteria	Burkholderia	383	3	0	0	0	0	0	0	0	0	1	0	1	0	0	0	0	1
Actinobacteria	Actinobacteria	Actinoallomurus	51	1	0	0	0	0	1	0	0	0	0	0	0	0	0	0	0	0	0	0	0	0	0	0	0		Proteobacteria	Gammaproteobacteria	Dyella	13	3	0	0	0	0	0	0	0	1	0	0	0	1	0	0	0	0
Actinobacteria	Actinobacteria	Actinomadura	70	1	0	0	0	0	0	0	0	1	0	0	0	0	0	0	0	0	0	0	0	0	0	0	0		Proteobacteria	Gammaproteobacteria	Frateuria	112	3	0	0	0	0	0	0	0	0	0	0	0	1	1	0	0	0
Actinobacteria	Actinobacteria	Jatrophihabitans	381	1	0	0	0	1	0	0	0	0	0	0	0	0	0	0	0	0	0	0	0	0	0	0	0		Actinobacteria	Thermoleophilia	Conexibacter	55	2	0	0	0	0	0	0	0	0	1	0	0	0	0	0	1	0
Actinobacteria	Thermoleophilia	Conexibacter	55	1	0	0	0	0	0	0	0	0	0	0	0	0	0	0	0	0	0	0	0	0	0	1	0		Actinobacteria	Thermoleophilia	Conexibacter	121	2	0	0	0	0	0	0	0	0	0	0	0	0	1	0	1	0
Bacteroidetes	Flavobacteriia	Chryseobacterium	4	1	0	0	0	0	0	0	0	0	0	0	0	0	0	0	0	0	0	0	1	0	0	0	0		Bacteroidetes	Flavobacteriia	Chryseobacterium	4	2	0	0	1	0	0	0	0	0	0	0	0	0	1	0	0	0
Bacteroidetes	Sphingobacteriia	Chitinophaga	318	1	0	0	0	0	0	0	0	0	0	0	0	0	1	0	0	0	0	0	0	0	0	0	0		Bacteroidetes	Sphingobacteriia	Sphingobacterium	8	2	0	0	0	0	0	0	0	0	0	0	0	0	0	0	1	0
Firmicutes	Bacilli	Bacillus	19	1	0	0	0	0	0	0	0	0	0	1	0	0	0	0	0	0	0	0	0	0	0	0	0		Firmicutes	Bacilli	Paenibacillus	93	2	1	0	0	0	0	0	0	0	0	0	0	0	0	0	0	0
Firmicutes	Bacilli	Oceanobacillus	24	1	0	0	0	0	0	0	0	0	0	0	0	1	0	0	0	0	0	0	0	0	0	0	0		Firmicutes	Bacilli	Paenibacillus	316	2	0	0	0	0	0	0	0	0	0	0	0	1	0	0	1	0
Firmicutes	Bacilli	Paenibacillus	380	1	0	0	0	1	0	0	0	0	0	0	0	0	0	0	0	0	0	0	0	0	0	0	0		Planctomycetes	Planctomycetia	Gemmata	266	2	1	0	0	0	0	0	0	0	0	0	0	0	0	0	0	1
Firmicutes	Clostridia	Desulfotomaculum	284	1	0	0	0	0	0	0	0	0	0	0	0	0	1	0	0	0	0	0	0	0	0	0	0		Proteobacteria	Alphaproteobacteria	Rhodoplanes	133	2	1	0	0	0	0	0	0	1	0	0	0	0	0	0	0	0
Chlamydiae	Chlamydiia	Candidatus Rhabdochlamydia	66	1	0	0	0	0	0	0	0	0	0	0	0	0	1	0	0	0	0	0	0	0	0	0	0		Proteobacteria	Gammaproteobacteria	Legionella	360	2	0	0	0	0	0	0	0	1	0	0	0	0	0	0	0	0
Planctomycetes	Planctomycetia	Gemmata	175	1	0	0	0	0	0	0	0	0	0	0	0	0	1	0	0	0	0	0	0	0	0	0	0		Proteobacteria	Gammaproteobacteria	Methylococcus	351	2	0	0	0	0	0	0	0	1	0	0	0	0	1	0	0	0
Proteobacteria	Alphaproteobacteria	Acidisoma	233	1	0	0	0	0	0	0	0	0	0	0	0	0	1	0	0	0	0	0	0	0	0	0	0		Proteobacteria	Gammaproteobacteria	Pseudomonas	215	2	0	0	0	0	0	0	0	0	0	1	0	0	0	0	0	0
Proteobacteria	Alphaproteobacteria	Acidisphaera	136	1	0	0	0	0	0	0	0	0	0	0	0	0	0	0	0	0	0	0	0	0	0	1	0		Proteobacteria	Gammaproteobacteria	Rahnella	388	2	0	1	0	0	0	0	0	0	0	1	0	0	0	0	0	0
Proteobacteria	Betaproteobacteria	Burkholderia	911	1	0	0	0	0	0	0	0	0	0	0	0	0	0	0	0	0	0	1	0	0	0	0	0		Proteobacteria	Gammaproteobacteria	Xenorhabdus	575	2	0	0	0	0	0	0	0	0	0	0	0	0	0	0	0	0
Proteobacteria	Betaproteobacteria	Collimonas	37	1	0	0	0	0	0	0	0	0	0	0	1	0	0	0	0	0	0	0	0	0	0	0	0		Acidobacteria	Acidobacteriia	Acidobacterium	81	1	0	0	0	0	0	0	0	0	0	0	0	0	0	0	0	0
Proteobacteria	Betaproteobacteria	Duganella	391	1	0	0	0	0	1	0	0	0	0	0	0	0	0	0	0	0	0	0	0	0	0	0	0		Acidobacteria	Acidobacteriia	Acidobacterium	94	1	1	0	0	0	0	0	0	0	0	0	0	0	0	0	0	0
Proteobacteria	Betaproteobacteria	Proteinimicrobium	307	1	0	0	0	0	0	0	1	0	0	0	0	0	0	0	0	0	0	0	0	0	0	0	0		Acidobacteria	Acidobacteriia	Granulicella	40	1	1	0	0	0	0	0	0	0	0	0	0	0	0	0	0	0
Proteobacteria	Gammaproteobacteria	Aquicella	484	1	0	0	0	0	0	0	0	0	0	0	1	0	0	0	0	0	0	0	0	0	0	0	0		Acidobacteria	Acidobacteriia	Granulicella	63	1	0	0	0	0	0	0	0	1	0	0	0	0	0	0	0	0
Proteobacteria	Gammaproteobacteria	Frateuria	685	1	0	0	0	0	0	0	0	0	0	0	0	1	0	0	0	0	0	0	0	0	0	0	0		Bacteroidetes	Sphingobacteriia	Mucilaginibacter	73	1	0	0	0	0	0	0	0	0	0	0	0	0	0	0	0	0
Proteobacteria	Gammaproteobacteria	Halovibrio	684	1	0	0	0	0	0	0	0	0	0	0	0	0	0	0	0	0	0	0	0	1	0	0	0		Firmicutes	Bacilli	Bacillus	19	1	0	0	0	0	0	0	0	0	0	0	0	0	0	0	0	0
Proteobacteria	Gammaproteobacteria	Pectobacterium	1115	1	0	0	0	1	0	0	0	0	0	0	0	0	0	0	0	0	0	0	0	0	0	0	0		Planctomycetes	Planctomycetia	Gemmata	297	1	0	0	0	0	0	0	0	0	0	0	1	0	0	0	0	0
Proteobacteria	Gammaproteobacteria	Pseudomonas	637	1	0	0	0	0	0	0	0	0	0	0	0	0	0	0	0	0	1	0	0	0	0	0	0		Planctomycetes	Planctomycetia	Gemmata	378	1	1	0	0	0	0	0	0	0	0	0	0	0	0	0	0	0
Proteobacteria	Gammaproteobacteria	Pseudomonas	31	1	0	0	0	0	0	0	0	0	0	0	0	0	1	0	0	0	0	0	0	0	0	0	0		Proteobacteria	Alphaproteobacteria	Acidisoma	114	1	0	0	0	0	0	0	0	0	0	0	0	0	1	0	0	0
Proteobacteria	Gammaproteobacteria	Spongiibacter	1140	1	0	1	0	0	0	0	0	0	0	0	0	0	0	0	0	0	0	0	0	0	0	0	0		Proteobacteria	Alphaproteobacteria	Mesorhizobium	47	1	0	0	0	0	0	0	0	0	0	0	0	0	0	1	0	0
																													Proteobacteria	Alphaproteobacteria	Methylocella	310	1	0	0	0	0	0	0	0	1	0	0	0	0	0	0	0	0
																													Proteobacteria	Betaproteobacteria	Burkholderia	725	1	0	0	0	0	0	0	0	0	0	0	0	0	0	1	0	0
																													Proteobacteria	Betaproteobacteria	Herbaspirillum	60	1	0	0	1	0	0	0	0	0	0	0	0	0	0	0	0	0
																													Proteobacteria	Deltaproteobacteria	Desulfomonile	56	1	0	0	0	0	0	0	0	0	0	0	0	0	0	0	0	0
																													Proteobacteria	Gammaproteobacteria	Aquicella	482	1	0	0	0	0	0	0	0	0	0	0	0	0	0	0	0	0
																													Proteobacteria	Gammaproteobacteria	Dyella	29	1	0	0	0	0	0	0	0	0	0	0	0	1	0	0	0	0
																													Proteobacteria	Gammaproteobacteria	Frateuria	358	1	0	0	0	0	0	0	0	0	0	0	0	1	0	0	0	0
																													Proteobacteria	Gammaproteobacteria	Metallibacterium	510	1	0	0	0	0	0	0	0	0	0	0	0	0	1	0	0	0
																													Proteobacteria	Gammaproteobacteria	Pseudomonas	31	1	0	0	0	0	0	0	0	0	0	0	0	0	1	0	0	0
																													Proteobacteria	Gammaproteobacteria	Pseudomonas	179	1	0	0	0	0	0	0	0	0	1	0	0	0	0	0	0	0
																													Proteobacteria	Gammaproteobacteria	Pseudomonas	291	1	0	0	0	0	0	0	0	0	0	0	0	0	0	0	0	0
																													Proteobacteria	Gammaproteobacteria	Pseudomonas	837	1	0	0	0	0	0	0	0	0	0	0	0	0	0	0	0	0
[truncated: 7 more columns]
